# Supplementary material for: Increased Adherence and Expression of Virulence Genes in a Lineage of Escherichia coli O157:H7 Commonly Associated with Human Infections
Source: PLoS One. 2010 Apr 21;5(4):e10167. doi: 10.1371/journal.pone.0010167 (PMC2858043; doi:10.1371/journal.pone.0010167)
Supplement: Table S1 — Relative difference in expression of 604 genes between clades 8 (n = 12) and 2 (n = 12), based on Fs analysis (R/MAANOVA) of microarray data. (0.12 MB XLS) [file pone.0010167.s005.xls]

## Sheet: Sheet1
Table S1. Relative difference in expression of 604 genes between clades 8 (n=12) and 2 (n=12), based on Fs analysis (R/MAANOVA) of microarray data
ORF ID - Qiagen probe ID	ECs# - O157:H7 Sakai gene number	Z# - O157:H7 EDL 933 gene number	protein	Function Summary	pO157 Starting Position	pO157 Ending Position	identy/ align	adj Pvalue	fold change
E100000018	ECs0016		Gef					0	-2.14588
E100000020	ECs0018		transcriptional activator of nhaA	Transcription				0.0274547	-1.24297
E100000041	ECs0044		putative flavoprotein subunit	Energy production and conversion				0.0119459	-1.17499
E100000042	ECs0045		putative flavoprotein subunit	Energy production and conversion				0	-1.3707
E100000043	ECs0046		flavoprotein	Energy production and conversion				0.000602041	-1.22074
E100000044	ECs0047		putative ferredoxin	Energy production and conversion				0.00133548	-1.18082
E100000063	ECs0067		L-ribulokinase	Energy production and conversion				0.0216674	-1.15661
E100000096	ECs0100		UDP-3-O-acyl N-acetylglucosamine deacetylase	Cell wall/membrane biogenesis				0.0360019	-1.28513
E100000106	ECs0110		HofC	Cell motility;Intracellular trafficking and secretion;				0.0164491	1.13918
E100000120	ECs0124		S-adenosylmethionine decarboxylase	Amino acid transport and metabolism				0.00711224	1.44834
E100000121	ECs0125		spermidine synthase	Amino acid transport and metabolism				0.00289952	1.48907
E100004576	ECs0141		putative fimbrial protein					0.00103704	-1.17283
E100004578	ECs0143		putative outer membrane porin protein	Cell motility;Intracellular trafficking and secretion;				0.00132468	1.19981
E100004580	ECs0145		putative fimbrial-like protein	Cell motility;Intracellular trafficking and secretion;				0.00241206	1.17659
E100000150	ECs0154		FhuA	Inorganic ion transport and metabolism				0.00390377	1.40634
E100000151	ECs0155		ATP-binding component of hydroxymate-dependent iron transport	Inorganic ion transport and metabolism;Coenzyme transport and metabolism;				0.00921713	1.58083
E100000152	ECs0156		FhuD	Inorganic ion transport and metabolism				0.012907	1.60996
E100000155	ECs0159		putative channel transporter	Inorganic ion transport and metabolism				0.000397059	-1.33211
E100000176	ECs0178		hypothetical protein	Cell wall/membrane biogenesis				0.0334681	-1.29673
E100000190	ECs0192		hypothetical protein	Function unknown				0.027089	1.1033
E100000192	ECs0194		copper homeostasis protein	Cell wall/membrane biogenesis;Inorganic ion transport and metabolism;				0.00813355	1.08711
E100000197	ECs0199		putative lipoprotein	Inorganic ion transport and metabolism				0.0267944	-1.16546
E100000203	ECs0205		hypothetical protein	Function unknown				0.0147425	1.27321
E100004592	ECs0224		putative membrane protein	Function unknown				0.0462342	-1.078
E100004596	ECs0228		hypothetical protein	Function unknown				0.0331345	1.58197
E100001427	ECs0242			Cell wall/membrane biogenesis				0.0205442	-1.14926
E100004607	ECs0271		putative integrase	Replication, recombination and repair				0.0267944	-1.18493
E100004612	ECs0278		cII - putative tail fiber protein					0.0142881	-1.59914
E100004615	ECs0282		hypothetical protein					0.0415742	-1.24481
E100004614	ECs0283		putative tail fiber protein					0.0446024	-1.25342
E100004622	ECs0290		hypothetical protein					0.0376278	1.32935
E100004623	ECs0291		hypothetical protein					0.0201976	1.27414
E100004630	ECs0298		putative head size determination protein					0.00305189	-1.46062
E100004632	ECs0299		putative DNA binding protein	Transcription				0.0297378	1.24786
E100004641	ECs0310		hypothetical protein	General function prediction only				0.0376278	1.30156
E100004642	ECs0311		putative transport protein	Carbohydrate transport and metabolism				0.00282212	1.46821
E100000277	ECs0315		hypothetical protein	Energy production and conversion				0.0283395	1.13063
E100000284	ECs0322		hypothetical protein					0.0458342	-1.23029
E100004643		Z0362	putative regulator - hypothetical protein					0.00115172	1.57168
E100000288	ECs0327		putative ribosomal protein	Translation				0.027089	-1.20816
E100000292	ECs0337		putative transcription regulator	Transcription				0.00314815	-1.2156
E100004653	ECs0349		hypothetical protein					0.000322034	1.99367
E100004654	ECs0350		putative adhesin					0.000481481	1.61462
E100000307	ECs0363		hypothetical protein	Transcription				0.0267944	-1.10783
E100000347	ECs0410		putative esterase	General function prediction only				0.00135849	-1.34617
E100000348	ECs0411		alcohol dehydrogenase class III	Energy production and conversion				0.000397059	-1.51992
E100000349	ECs0412		putative alpha helix chain - putative ABC transporter ATP-binding protein					0.00124342	-1.50368
E100000367	ECs0425		hypothetical protein					0.0236508	1.06295
E100000382	ECs0440		AroM					0.0377209	-1.18183
E100000383	ECs0441		hypothetical protein	Function unknown				0.0225744	-1.30866
E100002231	ECs0468		riboflavin synthase beta chain	Coenzyme transport and metabolism				0.030487	1.21573
E100000438	ECs0500		hypothetical protein	General function prediction only				0.0490553	-1.0783
E100000454	ECs0516		acridine efflux pump	Cell wall/membrane biogenesis				0.0218356	-1.11339
E100000455	ECs0517		acrAB operon repressor	Transcription				0.0282104	-1.16228
E100000474	ECs0536		hypothetical protein	General function prediction only				0.0115817	-1.17049
E100000495	ECs0565		putative transcriptional regulator LYSR-type	Transcription				0.0171894	1.12881
E100000497	ECs0567		repressor of allantoin regulon	Transcription				0.0392893	-1.12427
E100000504	ECs0575		putative uracil transport protein					0.00241206	1.1392
E100000619	ECs0667		putative transcriptional regulator LYSR-type					0.0462342	1.14783
E100002569	ECs0677		nicotinic acid mononucleotide adenylyltransferase	Coenzyme transport and metabolism				0.0471779	1.13775
E100000653	ECs0701		hypothetical protein					0.0106834	1.18134
E100000687	ECs0730		hypothetical protein					0.00113287	1.25913
E100004706	ECs0756		putative cob(I)alamin adenosyltransferase	Coenzyme transport and metabolism				0.0208714	-1.30424
E100004709	ECs0759		hypothetical protein					0.0269313	-1.24723
E100004305	ECs0801		excisionase					0.000181818	1.86722
E100004306	ECs0805		hypothetical C4-type zinc finger protein TraR-family	Signal transduction mechanisms				0.00154819	-1.59034
E100004721	ECs0806		hypothetical protein					0.0190864	-1.27869
E100004727	ECs0814		putative outer membrane protein	Function unknown				0.00947112	1.48069
E100004728	ECs0815		anti-termination protein					0.0233645	1.2246
E100004730		Z0958	hypothetical protein - holin protein S					0.018155	1.27745
E100004735	ECs0825		putative terminase large subunit					0.00154819	-1.30237
E100004737	ECs0828		hypothetical protein, putative protease/scaffold protein					0.0419596	1.20015
E100004738	ECs0829		putative protease/scaffold protein	Posttranslational modification, protein turnover, chaperones;Intracellular trafficking and secretion;				0.000765766	1.67952
E100004752	ECs0843		putative outer membrane protein precursor	Cell wall/membrane biogenesis				0.0327031	1.18508
E100004757	ECs0848		hypothetical protein					0.0394108	1.11808
E100000762	ECs0864		hypothetical protein	General function prediction only				0.0379341	-1.2231
E100000767	ECs0869		hypothetical protein					0.027089	-1.29919
E100000813	ECs0917		putative dehydrogenase	Carbohydrate transport and metabolism				0.0287254	-1.29555
E100000824	ECs0928		hypothetical protein					0.0198162	-1.45616
E100000831	ECs0935		ATP-binding component of putrescine transport system	Amino acid transport and metabolism				0.0152973	1.20898
E100000856	ECs0966		cold shock protein	Transcription				0.000646465	-1.72838
E100000894	ECs1002		hypothetical protein					0.0274156	-1.21275
E100000921	ECs1030							0.0168846	-1.29102
E100004842	ECs1059		putative cell division inhibition protein					0.0369137	1.28474
E100004843	ECs1061		hypothetical protein					0.0110499	1.4541
E100004851	ECs1074		putative DNA replication protein	Replication, recombination and repair				0.00212568	1.24685
E100005079	ECs1087		putative transcriptional regulator	Transcription				0.00353097	1.25029
E100005080	ECs1088		hypothetical protein	Replication, recombination and repair				0.00864038	1.20226
E100005252		Z2118	putative endopeptidase, putative lipoprotein Rz1 protein precursor - hypothetical protein					0.0462342	1.24732
E100005254	ECs1097		hypothetical protein, hypothetical protein					0.0171894	1.14176
E100004326	ECs1098		hypothetical protein					0.0074527	-1.59317
E100005255	ECs1100		putative holin protein					0.0187792	1.16431
E100005316	ECs1114		putative tail length tape measure protein	Function unknown				0.00224194	1.40245
E100005314	ECs1116		putative minor tail protein	Function unknown				0.00569853	1.27591
E100005313	ECs1117		putative tail assembly protein	General function prediction only				0.0345651	1.22315
E100005311		Z2348	putative tail assembly protein, hypothetical protein	Function unknown				0.000212766	1.50047
E100005308	ECs1121		putative host specificity protein	Function unknown				0.00705882	-1.23629
E100005307	ECs1122		putative outer membrane protein	Cell wall/membrane biogenesis				0.0231027	-1.30035
E100004893	ECs1127		hypothetical protein					0.019912	1.59695
E100000977	ECs1159		hypothetical protein					0.000522727	-1.54083
E100000978		Z1423	hypothetical protein - putative integrase					0.000481481	-1.7249
E100004895	ECs1161		putative excisionase					0.00827885	-1.23577
E100004896	ECs1162		hypothetical protein					0.000244898	-2.42703
E100004897	ECs1163		hypothetical protein					0	-2.29045
E100004331	ECs1167		hypothetical protein					0.000967742	1.38285
E100004333	ECs1173		hypothetical protein					0.00383051	-1.26146
E100004337	ECs1183		hypothetical protein					0.00027451	-3.5194
E100004338	ECs1184		hypothetical protein					0.000714286	-3.93055
E100004341	ECs1188		hypothetical protein					0.00182955	-1.28184
E100004342	ECs1189		replication protein O					0.000872881	-1.45586
E100004343	ECs1190		replication protein P	Replication, recombination and repair				0	-1.53546
E100004344	ECs1191		hypothetical protein					0.00537687	-1.28702
E100004918	ECs1192		hypothetical protein					0.00420161	1.48124
E100004924	ECs1203		antitermination protein Q					0	1.78759
E100004926	ECs1205		Shiga toxin 2 subunit A					0.000967213	1.77179
E100004927	ECs1206		Shiga toxin 2 subunit B					0.000481481	1.99016
E100004928	ECs1207		hypothetical protein	Replication, recombination and repair				0.00124342	1.92328
E100004929	ECs1211		hypothetical protein					0.00102308	1.48788
E100004935	ECs1221		putative portal protein					0.0425712	1.3344
E100004938	ECs1224		hypothetical protein					0.00352679	1.4864
E100004940	ECs1227		hypothetical protein					0.0216619	1.38627
E100004953	ECs1242		hypothetical protein					0.00103704	-2.79336
E100004355	ECs1243		hypothetical protein					0	-4.15791
E100004954	ECs1244		hypothetical protein	Function unknown				0.00135849	-3.00024
E100004955	ECs1246		hypothetical protein					0.00139375	-1.43461
E100004956	ECs1247		hypothetical protein					0.000726415	-1.97684
E100004957	ECs1251		putative anti-repressor protein	Transcription				0.035145	-1.31013
E100004958	ECs1262		hypothetical protein					0.0266127	-1.26973
E100004959		Z1517	hypothetical protein - putative cytochrome					0.0491454	-1.16887
E100004965	ECs1276		putative chaperone protein	Cell motility;Intracellular trafficking and secretion;				0.00321198	-2.54679
E100004966	ECs1277		putative outer membrane protein					0.0112297	-1.32223
E100004979	ECs1288		putative aminomethyltransferase	Amino acid transport and metabolism				0.0267944	1.26038
E100004985	ECs1294		hypothetical protein	Cell wall/membrane biogenesis				0.00480916	1.21104
E100004994		Z1569	hypothetical protein - hypothetical protein					0.00864038	1.29971
E100004782	ECs1322			Amino acid transport and metabolism				0.00240206	1.14247
E100005004	ECs1327		UreG	Posttranslational modification, protein turnover, chaperones;Transcription;				0.00108029	1.13677
E100004786		Z1149						0.0462417	1.45765
E100005006	ECs1328		hypothetical protein	Replication, recombination and repair				0.02446	1.22308
E100004793	ECs1339		hypothetical protein	Replication, recombination and repair				0.0423362	-1.15983
E100005019	ECs1350		hypothetical protein					0.00240206	-1.55208
E100005020	ECs1351		TerZ	Signal transduction mechanisms				0.0171894	-1.65758
E100005021	ECs1352		TerA	General function prediction only				0.0384299	-1.37578
E100005022	ECs1355		TerD	Signal transduction mechanisms				0.0268315	-1.32432
E100004804	ECs1356		TerE	Signal transduction mechanisms				0.0376278	-1.25176
E100005023	ECs1356		TerE	Signal transduction mechanisms				0.00455469	-1.31674
E100004368	ECs1359		hypothetical protein					0.00364957	1.17627
E100005027		Z1619	Iha - hypotheical protein					0.0032968	1.45619
E100005029		Z1623	hypotheical protein - hypothetical protein					0.000428571	1.52022
E100004810		Z1184	hypotheical protein - hypothetical protein					0.00827885	1.46336
E100005030	ECs1366		hypothetical protein					0.00789404	1.2339
E100004371	ECs1368		hypothetical protein					0.0452732	-1.29239
E100004813	ECs1370		putative glucosyl-transferase	Carbohydrate transport and metabolism;Energy production and conversion;				0.00359031	1.25034
E100004181	ECs1373		InsA	Replication, recombination and repair				0.0360038	-1.60052
E100004835	ECs1381		putative transposase	Replication, recombination and repair				0.0319392	1.30962
E100005040	ECs1382		HecB-like protein	Intracellular trafficking and secretion				0.00364957	-1.8629
E100004821	ECs1386		hypothetical protein	General function prediction only				0.00147561	1.45629
E100004822	ECs1387		hypothetical protein	Transcription				0.00217297	1.55888
E100004823	ECs1389		hypothetical protein					0.00455469	1.39855
E100005047	ECs1393		hypothetical protein	Replication, recombination and repair				0.00236842	-1.52857
E100005048	ECs1394		hypothetical protein					0.000298246	-2.90863
E100005049	ECs1395		hypothetical protein	General function prediction only				0.000181818	-1.43885
E100004831	ECs1398		hypothetical protein					0.000481481	1.85599
E100004832	ECs1401		hypothetical protein					0.000290909	1.77049
E100004833	ECs1402		hypothetical protein					0.0422932	1.23035
E100004834		Z1219	hypothetical protein - hypothetical protein					0.00256158	1.427
E100005059	ECs1409		hypothetical protein					0.00181977	-1.50494
E100001011	ECs1415		CsgF					0.00361905	-1.44095
E100001327	ECs1506		putative phage repressor					0.000349206	1.53668
E100004855	ECs1523		putative crossover junction endodeoxyribonuclease, putative antitermination protein	Replication, recombination and repair				0.00135849	1.22805
E100004388	ECs1529		hypothetical protein					0.000537634	1.96016
E100004389	ECs1535		putative endopeptidase, putative lipoprotein Rz1 precursor					0.000505747	-1.49263
E100005098		Z1814	putative phage tail protein - putative minor tail protein					0.00621786	1.16153
E100000353	ECs1564		putative transposase	Replication, recombination and repair				0.0091118	1.9594
E100002798	ECs1565		putative transposase	Replication, recombination and repair				0.0070756	1.63632
E100004400	ECs1569		hypothetical protein					0.0376278	1.24774
E100005113	ECs1575		putative DNA binding protein	Transcription				0.00621786	1.2594
E100004402	ECs1576		hypothetical protein					0.0331556	-1.22728
E100005114		Z1839	hypothetical protein, hypothetical protein					0.000481481	-2.15742
E100005117	ECs1582		hypothetical protein					0.00522642	-1.32925
E100005118	ECs1584		hypothetical protein					0.00708191	-1.20816
E100005122	ECs1590		putative major head protein	General function prediction only				3.7037e-05	2.46819
E100005124	ECs1592		putative head portal protein	Function unknown				0.0201976	1.27331
E100005126	ECs1594		hypothetical protein					0.0400431	1.11751
E100005129	ECs1598		putative terminase large subunit	General function prediction only				0.0210594	-1.2232
E100005130	ECs1599		hypothetical protein					0.0141778	-1.10411
E100005131	ECs1599		hypothetical protein					6.89655e-05	-1.95209
E100004917	ECs1612		replication protein P					0.0038481	1.46452
E100000533	ECs1614		EmrE	Inorganic ion transport and metabolism				0.00352679	1.21799
E100000534	ECs1615		hypothetical protein	Replication, recombination and repair				0.0491565	1.17255
E100000537	ECs1616		hypothetical protein					0.0108294	1.11525
E100000539	ECs1618		hypothetical protein					0.0376278	1.18187
E100005137	ECs1620		antitermination protein					0.0238831	1.12791
E100000546	ECs1623		putative endopeptidase, lipoprotein Rz1 precursor - Bor precursor					0.0164319	1.25501
E100005154	ECs1643		tail length tape measure protein precursor	Function unknown				0.000481481	-1.26077
E100004748	ECs1645		minor tail protein	Function unknown				0.000481481	1.66573
E100004749	ECs1646		tail assembly protein	Cell wall/membrane biogenesis				0.00113287	2.09966
E100005168	ECs1650		putative tail fiber protein					0.0238831	1.25313
E100005183	ECs1694		molybdenum transport protein	Coenzyme transport and metabolism				0.0160421	1.3095
E100005184	ECs1696		hypothetical protein	Secondary metabolites biosynthesis, transport and catabolism;General function prediction only;				0.00353097	1.31994
E100001116	ECs1703		putative PTS system enzyme I	Function unknown				0.0382263	1.18304
E100001172	ECs1704		dihydroxyacetone kinase	Carbohydrate transport and metabolism				0.0251175	1.2199
E100001173	ECs1705		dihydroxyacetone kinase					0.00984731	2.75371
E100004416	ECs1706		hypothetical protein, hypothetical protein					0.00667845	-1.27342
E100001178	ECs1710		hypothetical protein					0.0140724	-1.41152
E100001191	ECs1723		cation transport regulator	Inorganic ion transport and metabolism				0.0491454	-1.25129
E100005193	ECs1761		DicB					0.0145124	1.16426
E100005203		Z2052	putative phage replication protein - putative colonization factor					0.0402286	1.16924
E100005207	ECs1778		hypothetical protein					0.0452732	1.24974
E100004877	ECs1800		putative major tail subunit					0.0225744	-1.19076
E100005937	ECs1814		hypothetical protein					0.00613768	1.23559
E100005373	ECs1825		bfpT-regulated chaperone-like protein					0.0475419	-1.23402
E100001234	ECs1835		anthranilate synthase component II	Amino acid transport and metabolism				0.0270405	-1.08889
E100001235	ECs1836		anthranilate synthase component I	Amino acid transport and metabolism;Coenzyme transport and metabolism;				0.0477928	-1.11546
E100001237	ECs1838		hypothetical protein	General function prediction only				0.000181818	-1.52715
E100001238	ECs1839		hypothetical protein					0.000871795	-1.276
E100001254	ECs1856		osmotically inducible lipoprotein					0.0115817	-1.21324
E100005360		Z2507	putative multidrug-efflux transport protein - putative outer membrane channel protein	Defense mechanisms				0.000765766	1.21244
E100005359	ECs1865		putative outer membrane channel protein	Cell wall/membrane biogenesis;Intracellular trafficking and secretion;				0.00113889	1.38766
E100001267	ECs1873		putative amino acid/amine transport protein					0.0360432	1.15459
E100005353	ECs1908		hypothetical protein - hypothetical protein					0.00548889	-1.39168
E100001313	ECs1926		hypothetical protein	Inorganic ion transport and metabolism				0.0468515	-1.10912
E100001315	ECs1928		hypothetical protein	Cell cycle control, mitosis and meiosis				0.00184831	1.27781
E100001324	ECs1937		phage superinfection exclusion protein					0	-1.85556
E100001326	ECs1940		hypothetical protein					0.0168846	-1.30612
E100005351	ECs1941		putative transcriptional regulator	Transcription				0	-12.6458
E100005350	ECs1942		regulatory protein					0.0345651	-1.25178
E100001329	ECs1943		hypothetical protein					0	-1.42076
E100001330	ECs1944		hypothetical protein					0	-1.32031
E100001332	ECs1946		hypothetical protein					0.000833333	-1.43065
E100005349	ECs1946		hypothetical protein					0.0025495	-1.2378
E100005346	ECs1950		hypothetical protein					0.043563	-1.30656
E100005343	ECs1953		putative methyltransferase	Replication, recombination and repair				0.0115817	-2.01833
E100005342	ECs1954		hypothetical protein					0	-3.8953
E100005341	ECs1955		hypothetical protein					0.000181818	-3.64414
E100005340	ECs1956		hypothetical protein					0.0087625	-1.15689
E100005338	ECs1958		putative antitermination protein					0.000743119	-1.60656
E100005433	ECs1963		hypothetical protein					0.000181818	-2.10035
E100005160	ECs1980		major tail protein					0.0379341	1.14198
E100004424	ECs1984		putative minor tail protein	Function unknown				0.0159761	-1.17747
E100004328	ECs1988		hypothetical protein					0.000871795	-1.34569
E100005492	ECs1991		putative outer membrane protein	Cell wall/membrane biogenesis				0.000731481	-1.54494
E100005304	ECs1994		hypothetical protein					0.000375	1.65732
E100005303	ECs1995		hypothetical protein					0.00314815	1.22712
E100005302	ECs1996		hypothetical protein					0.00027451	1.4578
E100001390	ECs2024		hypothetical protein					0.0202182	1.0866
E100005293		Z2263						0.0446312	-1.27751
E100005292	ECs2060			Function unknown				0.00465385	1.35874
E100001434	ECs2066		hypothetical protein	Secondary metabolites biosynthesis, transport and catabolism				0.000283019	-1.61997
E100005287	ECs2075			Function unknown				0.0462909	1.11187
E100001451	ECs2084		30S ribosomal subunit protein S22					0.0499022	-1.78457
E100001456	ECs2089		putative transport protein	Amino acid transport and metabolism;Inorganic ion transport and metabolism;				0.0302731	1.24588
E100001480	ECs2116		putative ATP-binding component of a transport system and adhesin protein	Cell wall/membrane biogenesis;Intracellular trafficking and secretion;				0.0219263	1.18109
E100004426	ECs2142		hypothetical protein, hypothetical protein					0.00182659	-1.20341
E100005280	ECs2154		hypothetical protein					0.000290909	1.41309
E100005279	ECs2155		hypothetical protein					0.00198352	1.43541
E100005269	ECs2166		putative tail length tape measure protein precursor	Function unknown				0.00457143	1.26863
E100004427	ECs2170		putative minor tail protein					0.000322034	-1.27958
E100005143	ECs2177		putative portal protein					0.000327869	-2.18163
E100005142	ECs2178		putative head-to-tail joining protein					0.00164671	-2.18045
E100005239	ECs2194		putative crossover junction endodeoxyribonuclease	Replication, recombination and repair				0.00096875	-2.06946
E100005238	ECs2197		hypothetical protein	Function unknown				0.0005	-2.40984
E100004432	ECs2202		hypothetical protein					0.000481481	-1.32358
E100004433	ECs2203		hypothetical protein					0.000587629	-3.93925
E100005231	ECs2207		hypothetical protein					0.00488593	-1.7217
E100005227	ECs2211		hypothetical protein					0	-1.90922
E100004435	ECs2213		hypothetical protein					0.000583333	-1.7876
E100005218	ECs2226		hypothetical protein					0.00912384	1.27437
E100004437	ECs2227		hypothetical protein					0.0168846	-1.42343
E100005217	ECs2228		hypothetical protein - hypothetical protein					0	3.10637
E100005216	ECs2229		hypothetical protein					0.0380146	1.40705
E100005312	ECs2236		putative tail assembly protein	Function unknown				0	2.21673
E100004438	ECs2239		putative minor tail protein	Function unknown				0	-3.51186
E100004421	ECs2239		putative minor tail protein	Function unknown				0.000527473	-1.73852
E100004881	ECs2240		putative tail length tape measure protein	Function unknown				0.0320098	1.6211
E100005952		Z6036	putative tail assembly chaperone - putative major tail subunit					0.0115817	-1.17693
E100005091	ECs2247		hypothetical protein					0.0462417	1.14898
E100004867	ECs2252		putative terminase small subunit	Replication, recombination and repair				0.0132017	1.23456
E100005959	ECs2255		hypothetical protein					0.0218356	-1.09626
E100001525	ECs2259		putative endolysin	General function prediction only				3.7037e-05	2.52303
E100005212	ECs2262		hypothetical protein	Replication, recombination and repair				0.0181995	-1.22212
E100004441	ECs2270		hypothetical protein					0.0352281	-1.2765
E100005967	ECs2274		hypothetical protein					0.0177143	1.14697
E100005969	ECs2275		putative DNA replication protein	Replication, recombination and repair				0	1.32331
E100005970	ECs2276		putative replication protein					0.00751007	1.82256
E100005971	ECs2277		hypothetical protein					0.00103704	1.34682
E100001545	ECs2284		inhibitor of cell division					0.03866	-1.14506
E100005977	ECs2286		hypothetical protein					0.0376278	1.17321
E100002041	ECs2318		fumarase A	Energy production and conversion				0.0159761	1.62615
E100001588	ECs2326		repressor for uid operon	Transcription				0.0422902	-1.16317
E100001589	ECs2327		NAD-dependent 7alpha-hydroxysteroid dehydrogenase	Lipid transport and metabolism;Secondary metabolites biosynthesis, transport and catabolism;General function prediction only;				0.00665248	-1.63333
E100001594	ECs2332		hypothetical protein					0.0394108	-1.40749
E100001604	ECs2343		putative transport protein	Amino acid transport and metabolism				0.0419596	-1.3126
E100001605	ECs2344		glutathionine S-transferase	Posttranslational modification, protein turnover, chaperones				0.0201976	-1.17921
E100001612	ECs2351		transcriptional regulator for cryptic hemolysin	Transcription				0.00042029	-1.20695
E100001624	ECs2363		hypothetical protein	Posttranslational modification, protein turnover, chaperones				0.0297378	-1.11344
E100001676	ECs2415		lipoprotein	Cell wall/membrane biogenesis				0.00394262	1.51976
E100001694	ECs2432		hypothetical protein					3.7037e-05	-2.01919
E100001695	ECs2433		putative phosphatase	General function prediction only				0	3.38876
E100001707	ECs2445		activator of ntrL					0.0156559	-1.16893
E100001728	ECs2466		hypothetical protein					0.0171894	-1.20196
E100001730	ECs2468		hypothetical protein					0.0152973	-1.14938
E100001731	ECs2469		DNA topoisomerase III	Replication, recombination and repair				0.0187612	-1.11958
E100001733	ECs2471		hypothetical protein	Energy production and conversion				0.0308966	-1.19253
E100001762	ECs2503		hypothetical protein	Signal transduction mechanisms				0.000181818	1.174
E100001764	ECs2505		hypothetical protein					0.0477859	-1.20525
E100001785	ECs2527		mannose-specific PTS enzyme IIAB	Carbohydrate transport and metabolism				0.0318031	-1.28887
E100001786	ECs2528		mannose-specific PTS enzyme IIC	Carbohydrate transport and metabolism				0.0103709	-1.31748
E100001787	ECs2529		mannose-specific PTS enzyme IID					0.00921713	-1.30281
E100001788	ECs2530		hypothetical protein	Function unknown				0.0159761	-1.1159
E100001824	ECs2566		hypothetical protein	Cell wall/membrane biogenesis				0.0005	-1.35665
E100001825	ECs2567		putative adhesin					0.00079646	-1.34925
E100001826	ECs2568		putative ATP-binding component of a transport system	Inorganic ion transport and metabolism				0.0409982	-1.10409
E100001835	ECs2577		hypothetical protein	Secondary metabolites biosynthesis, transport and catabolism				0.00361905	-1.18159
E100001874	ECs2614		hypothetical protein					0.0485863	-1.15491
E100004445	ECs2621		hypothetical protein					0.0357803	1.30972
E100005389	ECs2631		hypothetical protein, putative derepression protein					0.0302731	-1.26454
E100001884	ECs2658		putative transport system permease protein - putative periplasmic binding transport protein					0.0285914	-1.09255
E100000268	ECs2668		putative transport system permease protein	General function prediction only				0.0456869	1.09035
E100001895	ECs2669		hypothetical protein	Posttranslational modification, protein turnover, chaperones				0.000327869	-1.46201
E100001937	ECs2711		hypothetical protein	General function prediction only				0.0276101	-1.26255
E100004450	ECs2713		hypothetical protein					0	-2.90303
E100005277	ECs2716		hypothetical protein					0.0201976	1.38303
E100004888	ECs2718		putative outer membrane protein precursor	Cell wall/membrane biogenesis				0.00543494	-1.27888
E100005245	ECs2746		hypothetical protein	Replication, recombination and repair				0.0491454	-1.26102
E100005436	ECs2748		hypothetical protein					0.0452732	-1.29276
E100005244	ECs2749		hypothetical protein	Inorganic ion transport and metabolism				0.0378324	-1.57189
E100005437	ECs2749		hypothetical protein	Inorganic ion transport and metabolism				0.000663366	-1.88421
E100005438	ECs2750		antiterminator					0.0112041	-1.38916
E100005439	ECs2751		putative crossover junction endodeoxyribonuclease	Replication, recombination and repair				0.0240987	-1.3753
E100005440	ECs2753		hypothetical protein					0.0114435	-1.4854
E100005442	ECs2756		hypothetical protein					0.0357666	-1.2097
E100005446	ECs2762		putative phage replication protein					0.00164881	-2.23546
E100001952	ECs2788		cobinamide kinase	Coenzyme transport and metabolism				0.0452732	-1.19995
E100005454	ECs2789		hypothetical protein	Replication, recombination and repair				0.000195652	1.73061
E100001964	ECs2806		hypothetical protein					0.0318031	-1.15707
E100001969	ECs2812		penicillin binding protein 6b	Cell wall/membrane biogenesis				0.000967213	-1.24227
E100001970	ECs2813		exonuclease I	Replication, recombination and repair				0.0267944	-1.30421
E100001971	ECs2814		hypothetical protein	Posttranslational modification, protein turnover, chaperones				0.0216674	-1.10277
E100004238	ECs2899		tagatose-bisphosphate aldolase 1	Carbohydrate transport and metabolism				0.00361905	-1.17355
E100002082	ECs2934		hypothetical protein	Function unknown				0.0171894	-1.18218
E100002085	ECs2937		putative 2-component sensor protein	Signal transduction mechanisms				0.00241206	1.20678
E100005167	ECs2942		putative outer membrane protein Lom precursor	Cell wall/membrane biogenesis				0.0236295	1.22208
E100005418		Z3083	putative minor tail protein, putative tail length tape measure protein precursor	Function unknown				0.0302731	1.25798
E100005422	ECs2952		hypothetical protein					0.0476399	1.29409
E100005424	ECs2954		putative minor tail protein					0.00791118	-1.37837
E100005429	ECs2960		putative protease/scaffold protein, putative portal protein	Posttranslational modification, protein turnover, chaperones;Intracellular trafficking and secretion;				0.0452732	1.47905
E100005250	ECs2963		putative terminase large subunit					0.0270405	-1.29768
E100004863	ECs2967		putative antirepressor protein					0.0122436	1.29006
E100005512		Z3340	putative holin protein - hypothetical protein					0.00756187	1.3351
E100005513		Z3341	hypothetical protein - hypothetical protein					0.00079646	2.59295
E100004463	ECs2971		hypothetical protein					0.00146012	1.30193
E100005515	ECs2973		Shiga toxin I subunit B precursor					0.00113287	-15.0727
E100005516	ECs2974		Shiga toxin I subunit A precursor					0.00364957	-11.4877
E100000541	ECs2975		antitermination protein					0.000583333	2.36951
E100004464	ECs2976		hypothetical protein					0.015109	1.25596
E100005518	ECs2977		hypothetical protein					0.0345651	-1.27589
E100005519	ECs2978		hypothetical protein					0.0283409	-1.33371
E100005528	ECs2988		regulatory protein CII					0.00827885	-1.6711
E100005529	ECs2990		putative prophage repressor CI	Transcription;Signal transduction mechanisms;				0.00224468	-2.64328
E100005530	ECs2991		hypothetical protein					0.00417409	-2.44607
E100005531	ECs2992		putative membrane protein					0.000731481	-3.41443
E100005532	ECs2993		putative regulatory protein					0.000481481	-1.56816
E100005533	ECs2995		putative superinfection exclusion protein					0.0308966	-1.33579
E100004468	ECs2999		Kil protein - Bet					0.0145137	-1.42496
E100005535	ECs3000		Kil protein - Bet					0.00282212	-1.79551
E100004904	ECs3001		Bet					0.0251726	-1.36883
E100005537	ECs3002		exonuclease					0.00240206	-2.10731
E100004469	ECs3003		hypothetical protein					0.0269313	-1.56783
E100004470	ECs3006		putative C4-type zinc finger protein	Signal transduction mechanisms				0.00598901	-1.5176
E100004471	ECs3008		hypothetical protein - hypothetical protein					0.0332578	-1.27185
E100005549	ECs3030		putative gentisate 1,2-dioxygenase	Secondary metabolites biosynthesis, transport and catabolism				0.00391736	1.11514
E100002108	ECs3041		ATP-binding component of methyl-galactoside transport system	Carbohydrate transport and metabolism				0.000481481	1.39459
E100002111	ECs3044		hypothetical protein	Function unknown				0.000527473	1.34022
E100002125	ECs3058		putative kinase	Carbohydrate transport and metabolism				0.0070756	1.15147
E100002195	ECs3120		InaA protein					0.00345045	1.14029
E100002229	ECs3158		hypothetical protein					0.00105882	1.30046
E100002298	ECs3223		hypothetical protein	Signal transduction mechanisms				0.0095303	-1.25117
E100002306	ECs3231		putative prophage Sf6-like integrase	Replication, recombination and repair				0.0159761	1.30698
E100002360	ECs3281		hypothetical protein	Transcription				0.000166667	-1.72235
E100001137	ECs3283		DNA ligase	Replication, recombination and repair				0.0476399	1.1806
E100002435	ECs3346		hydrogenase 4 membrane subunit	Energy production and conversion;Inorganic ion transport and metabolism;				0.0236652	-1.15006
E100002437	ECs3348		hydrogenase 4 membrane subunit	Energy production and conversion;Inorganic ion transport and metabolism;				0.0402286	1.10594
E100002447	ECs3358		putative DNA replication factor	Replication, recombination and repair				0.00243	-1.15913
E100000700	ECs3359		uracil transport	Nucleotide transport and metabolism				0.0296421	1.14129
E100002461	ECs3372		hypothetical protein					0.00398776	-1.11678
E100005589		Z3921	hypothetical protein - hypothetical protein					0.00240206	1.33848
E100005215	ECs3495		hypothetical protein - hypothetical protein					0.0425712	1.31873
E100004861	ECs3497		holin protein					0.00424096	1.28793
E100004930	ECs3497		holin protein					0.000181818	1.47822
E100005434		Z3106	holin protein - hypothetical protein					0.00116327	1.75761
E100005213	ECs3498		hypothetical protein	Replication, recombination and repair				0.00984731	-1.14695
E100005595	ECs3500		hypothetical protein					0.00982175	1.13947
E100005600	ECs3506		hypothetical lipoprotein					0.00674648	1.14145
E100005607	ECs3512		putative site specific recombinase	Replication, recombination and repair				0.0153801	-1.22775
E100002605	ECs3521		hypothetical protein	General function prediction only				0.00113287	-1.38384
E100005611	ECs3534		putative transcriptional regulator	Transcription;Amino acid transport and metabolism;				0.00165089	-1.41097
E100005612	ECs3535		hypothetical protein	Function unknown				0.00454545	-1.25297
E100004907	ECs3550		gamma-glutamate-cysteine ligase	Coenzyme transport and metabolism				0.00182955	1.4301
E100002640	ECs3557		hypothetical protein	General function prediction only				0.0474918	-1.11529
E100003613	ECs3568		transcriptional regulatory protein	Posttranslational modification, protein turnover, chaperones				0.0218356	1.11615
E100005614		Z4034	transcriptional repressor of hyc and hyp operons - HypA					0.0005	-1.81965
E100005615		Z4042	hypothetical protein - MutS					0.000397059	-1.87133
E100002681	ECs3595		RpoS	Transcription				0.00862939	-1.70075
E100002689	ECs3603		putative cytochrome oxidase subunit					0.0389601	-1.30187
E100002693	ECs3607		alkaline phosphatase isozyme conversion	General function prediction only				0.0491454	1.15222
E100000246	ECs3609		hypothetical protein	Replication, recombination and repair				0.0302731	1.18096
E100005624	ECs3612		hypothetical protein					0.00132468	-1.20585
E100005625	ECs3613		hypothetical protein					0.0458171	-1.27199
E100005626	ECs3614		hypothetical protein					0	-4.31994
E100005628	ECs3616		hypothetical protein					0	-1.82366
E100002713	ECs3629		hypothetical protein	Energy production and conversion				0.0419596	-1.13257
E100005630	ECs3634		hypothetical protein	Function unknown				0.0191084	-1.45849
E100005631	ECs3635		hypothetical protein	General function prediction only				0.00183051	-1.29331
E100002743	ECs3663		L-fuculokinase	Carbohydrate transport and metabolism				0.0168846	1.28693
E100002775	ECs3695		diaminopimelate decarboxylase	Amino acid transport and metabolism				0.00182955	-1.42605
E100002776	ECs3696		positive regulator for lys	Transcription				0.0143343	-1.19105
E100002787	ECs3707		hypothetical protein					0.00864038	1.20635
E100002788	ECs3708		hypothetical protein	General function prediction only				0.0159894	1.14248
E100005639	ECs3719		EprH					0.0452732	1.1588
E100002824	ECs3760		putative permease	Nucleotide transport and metabolism				0.0276101	1.17874
E100002854	ECs3789		hypothetical protein					0.0102597	1.11006
E100002876	ECs3817		hypothetical protein					0.0422902	1.08935
E100002878	ECs3819		galactose-proton symport of transport system					0.0283395	-1.23422
E100002883	ECs3824		hypothetical protein					0.042846	1.07451
E100002891	ECs3832		putative alpha helix chain					0.0266127	1.21539
E100005684	ECs3868		hypothetical protein	Replication, recombination and repair				0.0415742	1.19597
E100002933	ECs3884		hypothetical protein	Secondary metabolites biosynthesis, transport and catabolism				0.00796078	1.12845
E100002954	ECs3904		putative transport periplasmic protein	Amino acid transport and metabolism				0.000871795	-1.47758
E100002984	ECs3932		putative oxidoreductase					0.0448921	-1.15827
E100003024	ECs3973		altronate hydrolase	Carbohydrate transport and metabolism				0.02446	-1.31737
E100003025	ECs3974		uronate isomerase	Carbohydrate transport and metabolism				0.0216674	-1.35318
E100003031	ECs3980		hypothetical protein	Function unknown				0.0495153	-1.32974
E100003033	ECs3982		hypothetical protein					0.03086	-1.38618
E100005693		Z4474	hypothetical protein - hypothetical protein					0.00096875	1.27927
E100003069	ECs4017		tagatose-1,6-bisphosphate aldolase	Carbohydrate transport and metabolism				0.042846	-1.16836
E100003072	ECs4019		galactosamine-specific PTS system enzyme IID component	Carbohydrate transport and metabolism				0.0400431	1.12169
E100004183	ECs4022		putative outer membrane protein	Cell motility;Intracellular trafficking and secretion;				0.0462342	-1.37005
E100003077	ECs4026		disrupted fimbrial protein	Cell motility;Intracellular trafficking and secretion;				0	-1.70494
E100003088	ECs4037		hypothetical protein	General function prediction only				0.0308966	-1.11036
E100003089	ECs4038		hypothetical protein	Lipid transport and metabolism				0.0159974	-1.2923
E100001529	ECs4065		50S ribosomal subunit protein L21	Translation				0.0411883	-1.14567
E100003163	ECs4106		hypothetical protein	Function unknown				0.0125056	-1.20545
E100003183	ECs4125		putative dehydrogenase	Energy production and conversion;General function prediction only;				0.00984731	-1.09945
E100005703		Z4757	putative transport - phosphoenolpyruvate carboxykinase					0.00827885	1.70502
E100005704		Z4773	maltodextrin phosphorylase - positive regulator of mal regulon					0.0190864	1.43088
E100005706	ECs4261		hypothetical protein	Function unknown				0.00298578	1.5562
E100005707	ECs4262		hypothetical protein	Transcription;General function prediction only;				0.00241206	1.85592
E100005708	ECs4270		hypothetical membrane protein					0.00379574	1.60796
E100005709	ECs4271		putative ATP binding protein of ABC transporter	Inorganic ion transport and metabolism				0.0129466	1.53767
E100005710	ECs4272		hypothetical membrane protein	Inorganic ion transport and metabolism				0.00181977	1.612
E100005711	ECs4280		putative DNA processing chain A	Replication, recombination and repair;Intracellular trafficking and secretion;				0.00092437	1.51634
E100005712	ECs4282		putative DNA processing chain A - low-affinity gluconate transport permease protein					0.00124342	1.68787
E100005714	ECs4284		putative DNA processing chain A - low-affinity gluconate transport permease protein					0.00113043	1.62371
E100005716	ECs4292		hypothetical membrane protein					0.00033871	1.53136
E100003381	ECs4305		periplasmic binding protein of high-affinity leucine-specific transport system	Amino acid transport and metabolism				0.00904984	-1.28469
E100005718	ECs4307		hypothetical protein	Transcription;General function prediction only;				0.0300061	1.47229
E100005719	ECs4308		hypothetical protein	Function unknown				0.00311737	1.45716
E100005720	ECs4324		hypothetical lipoprotein					0.0202182	1.18887
E100005721	ECs4325		putative O-methyltransferase	Secondary metabolites biosynthesis, transport and catabolism;General function prediction only;				0.00252239	1.44113
E100005722	ECs4326		hypothetical protein					0.00918827	1.56692
E100005723	ECs4327		putative acyltransferase	Lipid transport and metabolism				0.0278075	1.50855
E100005735	ECs4339		putative beta-hydroxydecanoyl-ACP dehydrase	Lipid transport and metabolism				0.0318031	1.41283
E100003398	ECs4342		putative phosphopantetheinyltransferase	Coenzyme transport and metabolism				0.0345651	-1.14981
E100005742	ECs4353		putative sugar kinase	Carbohydrate transport and metabolism				0.00282212	1.43995
E100003439	ECs4396		GadX, putative ARAC-type regulatory protein	Transcription				0.0415742	-1.1402
E100000536	ECs4408		uptake of C4-dicarboxylic acids	Energy production and conversion				0.0452732	1.2531
E100003458	ECs4415		hypothetical protein					0.000397059	-1.44376
E100005759	ECs4426		putative fimbrial protein precursor	Cell motility;Intracellular trafficking and secretion;				0.000283019	1.31452
E100003471	ECs4434		3-methyl-adenine DNA glycosylase I	Replication, recombination and repair				0.000181818	1.25198
E100003472	ECs4435		hypothetical protein	Transcription;General function prediction only;				0.000487805	1.28443
E100002697	ECs4439		hypothetical protein					0.0269764	1.13241
E100003517	ECs4470		rhsA core protein with extension	Cell wall/membrane biogenesis				0.0457899	1.08201
E100005780	ECs4506		glucosyltransferase I	Cell wall/membrane biogenesis				0.000181818	1.46952
E100003479	ECs4532		hypothetical protein	Carbohydrate transport and metabolism				0.0281023	1.23228
E100005788	ECs4542		hypothetical protein					0.0452732	1.18801
E100005936	ECs4545		hypothetical protein	Replication, recombination and repair				0.00141615	1.18142
E100005174		Z1927	hypothetical protein, hypothetical protein	Replication, recombination and repair				0.000481481	1.32972
E100005258	ECs4546		hypothetical protein	Replication, recombination and repair				0.00746128	1.25318
E100004644	ECs4546		hypothetical protein	Replication, recombination and repair				0.000714286	1.62096
E100005221	ECs4547		hypothetical protein	Replication, recombination and repair				0.0017	1.28673
E100005791	ECs4550		EspF					0.00927744	1.93405
E100005793	ECs4552		EscF					0.00646619	1.72836
E100005794	ECs4553		cesD2					0.0159761	2.04154
E100005795	ECs4554		EspB					0.00500758	2.01685
E100005796	ECs4555		EspD					0.00457143	1.80068
E100005797	ECs4556		EspA					0.0216783	1.98651
E100005798	ECs4557		SepL					0.00327982	1.41934
E100005799	ECs4558		EscD					0.00359649	1.64333
E100005800	ECs4559		gamma intimin					0.00864038	1.56683
E100005801	ECs4560		CesT					0.00921713	1.81664
E100005802	ECs4561		Tir					0.00824351	1.7625
E100005803	ECs4562		hypothetical protein					0.00708191	1.51938
E100005804	ECs4563		hypothetical protein					0.00386975	1.68647
E100005805	ECs4564		hypothetical protein, hypothetical protein					0.00290952	1.6794
E100005806	ECs4565		SepQ	Cell motility;Intracellular trafficking and secretion;				0.0005	1.65352
E100005807	ECs4566		hypothetical protein					0.00434127	1.51548
E100005808	ECs4567		hypothetical protein					0.00103704	1.87402
E100005809	ECs4568		EscN	Cell motility;Intracellular trafficking and secretion;				0.00760333	1.48211
E100005810	ECs4569		escV	Intracellular trafficking and secretion				0.00146012	1.80127
E100005811	ECs4570		hypothetical protein					0.00411382	1.61867
E100005813	ECs4572		hypothetical protein					0.0107994	1.50163
E100005814	ECs4573		EscJ	Intracellular trafficking and secretion				0.00335455	1.49593
E100005815	ECs4574		SepD					0.0214171	1.52431
E100005816	ECs4575		EscC	Cell motility;Intracellular trafficking and secretion;				0.0168846	1.65009
E100005817	ECs4576		CesD	General function prediction only				0.0284041	1.44591
E100005818	ECs4577		hypothetical protein					0.025578	1.53614
E100002571	ECs4579		hypothetical protein	Cell wall/membrane biogenesis				0.0237923	-1.18785
E100005830	ECs4590		EspG					0.0111667	1.58842
E100003903	ECs4614		EmrD					0.0176005	-1.10841
E100003611	ECs4630		hypothetical protein	Energy production and conversion				0.000679612	1.25739
E100005842	ECs4653		hypothetical protein					0.0120511	1.36316
E100004495	ECs4659		hypothetical protein, PhoU					0.0452732	1.24312
E100003648	ECs4663		PstC	Inorganic ion transport and metabolism				0.0223701	1.14255
E100005854	ECs4744		hypothetical protein	Function unknown				0.0171894	1.10832
E100003768	ECs4786		DNA polymerase I	Replication, recombination and repair				0.0345651	1.12269
E100005866	ECs4855		hypothetical protein					0.00523596	1.55519
E100003851	ECs4877		PEP-protein phosphotransferase system enzyme I					0.000181818	-1.25076
E100003852	ECs4876		PEP-protein phosphotransferase system enzyme I, hypothetical protein					0.000195652	-1.33164
E100003857	ECs4882		PTS system fructose-like IIB component 2	Carbohydrate transport and metabolism				0.0419596	-1.12958
E100003874	ECs4901		pantothenate kinase	Coenzyme transport and metabolism				0.000542553	1.12927
E100004499	ECs4943		putative regulatory protein					0.0403904	-1.97313
E100004501	ECs4945		phage transposase	Replication, recombination and repair				0.0152973	1.2607
E100004504	ECs4948		hypothetical protein					0.02446	-1.40743
E100001138		Z4763	hypothetical protein - hypothetical protein					0.0318605	1.19976
E100004516	ECs4960		hypothetical protein	Function unknown				0.000181818	-2.55913
E100004517	ECs4961		putative transcription regulator					0.0297367	-1.67442
E100004518	ECs4962		putative endolysin	General function prediction only				0.0390127	-1.35497
E100004519	ECs4963		hypothetical protein, hypothetical protein					0.00777409	-1.22567
E100004521	ECs4965		C4-type zinc finger protein (TraR family), hypothetical protein	Signal transduction mechanisms				0.00135256	-1.23706
E100004523	ECs4967		hypothetical protein					0.0074527	-1.21893
E100004529	ECs4973		putative protease protein	General function prediction only				0.00103704	-6.45913
E100004533	ECs4977		hypothetical protein	General function prediction only				0.00113287	-1.27795
E100004534	ECs4978		hypothetical protein					0.0496801	-1.21248
E100004545	ECs4989		tail fiber					0.0087625	-1.45372
E100004546	ECs4990		putative tail fiber assembly protein					0.000181818	-1.53175
E100004552	ECs4996		hypothetical protein					0.0193022	-1.29861
E100003920	ECs5011		hypothetical protein					0.0283326	-1.17111
E100003941	ECs5031		hypothetical protein	Translation				0.00102308	-1.26887
E100003946	ECs5036		tyrosine aminotransferase	Amino acid transport and metabolism				0	-1.94983
E100005885	ECs5072		putative carbohydrate ABC transport system permease	General function prediction only				0.00185475	1.81469
E100005886	ECs5073		putative ATP-binding component of sugar ABC transporter	Carbohydrate transport and metabolism				0.00674825	1.92716
E100005887	ECs5074		putative histidine protein kinase	Signal transduction mechanisms				0.00561624	1.69177
E100005888	ECs5074		putative histidine protein kinase	Signal transduction mechanisms				0.00674825	2.03395
E100003989	ECs5080		ATP-binding component of phosphonate transport	Inorganic ion transport and metabolism				0.0402286	1.06849
E100005890	ECs5086		membrane channel protein component of Pn transporter	Inorganic ion transport and metabolism				0.00225397	2.12534
E100003998	ECs5088		ATP-binding component of phosphonate transport	Inorganic ion transport and metabolism				0.00613091	-1.11736
E100004041	ECs5131		beta-lactamase	Defense mechanisms				0	-1.47224
E100004058	ECs5146		MutL	Replication, recombination and repair				0.0300061	1.11134
E100005893	ECs5181		hypothetical protein	Transcription				0.00875786	1.67204
E100005894	ECs5182		putative transposase	Replication, recombination and repair				0.0165495	1.31956
E100004124	ECs5213		cytochrome b(562)					6.89655e-05	-1.28783
E100005895		Z5852	TreR - Mg2+ transport ATPase					0.0252958	1.48603
E100004137	ECs5226		putative oxidoreductase	Lipid transport and metabolism;Secondary metabolites biosynthesis, transport and catabolism;General function prediction only;				0.000244898	-1.40019
E100005896	ECs5242		putative integrase	Replication, recombination and repair				0.00426693	1.90483
E100005897	ECs5243		putative transposase	Replication, recombination and repair				0.00457143	1.41281
E100005898	ECs5245							0.00273529	1.4363
E100005899	ECs5246		hypothetical protein					0.00476628	1.33963
E100005900	ECs5248		hypothetical protein	Function unknown				0.00241206	1.65879
E100005903	ECs5251		hypothetical protein					0.000527473	1.43202
E100005904	ECs5252		putative transcription regulator	Transcription				0.00124342	1.23488
E100005905		Z5889	putative transcription regulator - putative integrase					0.00390871	1.37344
E100005906	ECs5253		putative integrase	Replication, recombination and repair				0.0332233	1.29006
E100005908	ECs5254		hypothetical protein	Defense mechanisms				0.00312617	1.38693
E100005909	ECs5255		hypothetical protein	Function unknown				0.035145	1.43905
E100005912	ECs5258		putative membrane protein					0.0168846	1.5245
E100005916	ECs5262		hypothetical protein	Defense mechanisms				0.0216783	1.2164
E100005917	ECs5263		putative RNA helicase	General function prediction only				0.0439897	1.22966
E100004558	ECs5265		hypothetical protein					0.000537634	1.51665
E100004198	ECs5270		hypothetical protein					0.0378324	-1.19412
E100005919		Z5924	hypothetical protein - hypothetical protein					0.0117457	1.21913
E100004216	ECs5287		hypothetical protein	Function unknown				0.0352281	1.19267
E100004242	ECs5315		methyl-accepting chemotaxis protein I	Cell motility;Signal transduction mechanisms;				0.000181818	-2.40955
E100004243	ECs5316		putative transport protein					0.000679612	-4.65283
E100004244	ECs5317		hypothetical protein	Transcription				0.02446	-2.27281
E100004256	ECs5330		DNA polymerase III psi subunit, acyltransferase for 30S ribosomal subunit protein S18	Replication, recombination and repair				0.0360377	1.24134
E100004261	ECs5335		hypothetical protein	General function prediction only				0.00124342	-1.4003
E100004273	ECs5347		putative ATP-dependent protease	Posttranslational modification, protein turnover, chaperones				0.00455469	1.44437
E100002838	ECs5350			Cell wall/membrane biogenesis				0.00789439	1.14005
E100004285	ECs5359		ArcA	Signal transduction mechanisms;Transcription;				0.0379341	-1.19105
E100005031		Z1627	hypothetical protein					0.0019116	1.42089
E100005289		Z2255						0.0201976	1.22659
E100005701		Z4696	hypothetical protein					0.0173375	1.27644
E100005702		Z4708	hypothetical protein					0.00345045	1.98372
E100005832		Z5148	hypothetical protein					0.0462342	1.22361
E100005853		Z5325	hypothetical protein					0.00096875	1.15697
E100005872		Z5566	hypothetical protein, ThiF					0.0103709	1.17016
E100005889		Z5694	hypothetical protein					0.00705882	2.20657
E100005892		Z5754	hypothetical protein					0.00791803	1.99663
E200003288	pO157p35				36383	36452	70/70	0	-3.92382
E200003289	pO157p36				38162	38231	70/70	0.000181818	-2.04499
E200003243					91998	92067	70/70	0.000298246	-1.46507
E200003287					35866	35935	70/70	0.00683275	-1.41431
E200003222	pO157p69				74325	74394	70/70	0.0446312	-1.19081
E200003268	ECp023				23986	24055	70/70	0.0219263	1.23632
E200003272	pO157p24				26067	26136	70/70	0.0285914	1.25155
E200003312	pO157p58				61586	61655	69/70	0.00096875	1.32554
E200003246					3538	3607	70/70	0.049703	1.35972
E200003294	pO157p43				42429	42498	70/70	0.00621786	1.40318
E200003262	pO157p18				17631	17700	70/70	0.00616606	1.52782
